# Supplementary material for: The Genetic Causes of Auditory Neuropathy: A Systematic Review
Source: J Clin Med. 2026 May 31;15(11):4260. doi: 10.3390/jcm15114260 (PMC13258488; doi:10.3390/jcm15114260)
Supplement: Supplementary file 1 [file jcm-15-04260-s001.zip]

Archive with 2 entries (2 files):
- jcm-4307919 - Supplementary material.pdf
- PRISMA_2020_checklist JCM.pdf
